# Supplementary material for: Multiomics Approach Captures Hepatic Metabolic Network Altered by Chronic Ethanol Administration
Source: Biology (Basel). 2022 Dec 23;12(1):28. doi: 10.3390/biology12010028 (PMC9855439; doi:10.3390/biology12010028)
Supplement: Supplementary file 1 [file biology-12-00028-s001.zip]

Archive with 1 entries (1 files):
- biology-2022400-supplementary.pdf
